# Supplementary material for: On the Miscibility of Nematic Liquid Crystals with Ionic Liquids and Joint Reaction for High Helical Twisting Power Product(s)
Source: Materials (Basel). 2021 Dec 26;15(1):157. doi: 10.3390/ma15010157 (PMC8745833; doi:10.3390/ma15010157)
Supplement: Supplementary file 1 [file materials-15-00157-s001.zip]

Archive with 1 entries (1 files):
- materials-1508469-Supplementary Materials.pdf
